# Supplementary material for: Identification of Promising Genotypes Through Systematic Evaluation for Arsenic Tolerance and Exclusion in Rice (Oryza sativa L.)
Source: Front Plant Sci. 2021 Oct 29;12:753063. doi: 10.3389/fpls.2021.753063 (PMC8589031; doi:10.3389/fpls.2021.753063)
Supplement: Supplementary Data 1 — Relative germination tolerance percentage of 53 genotypes under varying arsenic treatment (n = 3). [file Table_1.XLSX]

## Sheet: Sheet1
Supplementary Data 1. Relative germination tolerance percentage of 53 genotypes under varying arsenic treatment (n = 3).
S. no.	Genotype	Group	Genotype origin	5 ppm As	10 ppm As	15 ppm As	20 ppm As
1	GSR 8	GSR Inbred	Philippines	71.48	41.28	26.85	12.75
2	GSR IR1-12-Y4-D1-Y2	GSR Inbred	Philippines	65.19	51.19	37.88	12.97
3	GSR 12	GSR Inbred	Philippines	50.51	34.01	20.88	7.07
4	GSR IR1-17-Y16-Y3-S1	GSR Inbred	Philippines	84.4	55.32	48.23	23.05
5	GSR IR1-5-Y4-S1-Y1	GSR Inbred	Philippines	83.83	69.17	45.49	37.59
6	GSR IR1-5-Y7-Y2-SU1	GSR Inbred	Philippines	68.12	60.14	50.36	26.81
7	GSR IR1-4-S5-L1-L1	GSR Inbred	Philippines	83.62	38.91	41.98	13.31
8	OM1706	O.indica	Vietnam	81.75	56.49	49.82	24.91
9	IR64	O.indica	Philippines	66.44	31.49	24.22	7.61
10	OM1723	O.indica	Vietnam	78.83	50	24.45	12.41
11	IRAT352	O.indica	Philippines	66.81	38.36	10.34	3.02
12	Phalguna	O.japonica	Philippines	101.2	41.83	25.1	6.77
13	Zhong413	O.indica	China	92.4	64.8	74.8	52.8
14	Teqing	O.indica	China	72.87	54.66	11.34	7.69
15	BR24	O.indica	Bangladesh	67.61	46.83	14.79	11.62
16	PSBRc66	O.indica	Philippines	57.94	42.86	17.86	5.16
17	CDR22	O.indica	China	64.62	31.05	19.86	19.86
18	WTR 1	O.indica	Philippines	74.6	71.96	64.55	51.32
19	Feng-Ai-Zhan	O.indica	China	93.18	82.95	29.55	10.8
20	Qi-Si-Ying-Zhan	O.japonica	China	44.11	13.47	3.03	6.73
21	Xing-Ying-Zhan	O.japonica	China	69.7	39.77	35.61	18.94
22	Te-Huang-Zhan	O.japonica	China	93.64	57.24	30.74	16.25
23	Y-134	O.indica	China	98.18	75	59.09	59.09
24	Haoannong	O.japonica	China	104.5	101	82.5	46.5
25	Cheng-Hui 448	O.indica	China	70.61	40	26.94	9.8
26	Bg300	O.indica	Sri Lanka	83.52	78.28	68.91	34.08
27	OM997	O.indica	Vietnam	69.36	67.66	69.36	68.09
28	Basmati	O.indica	India	82.4	40.4	21.2	3.2
29	Jhona 349	O.japonica	India	81.46	51.22	23.9	24.39
30	Binam	O.japonica	Iran	65.2	53.85	31.87	20.51
31	Basmati 385	O.japonica	Pakistan	58.17	30.28	11.55	13.55
32	M401	O.japonica	United States	69.12	56.84	32.63	12.28
33	X21	O.indica	Vietnam	29.57	8.6	6.99	4.3
34	IRAT 109	O.japonica	Brazil	76.8	46.8	24.8	27.6
35	Gayabyeo	O.indica	China	82.16	58.92	36.1	10.37
36	Shwe-Thwe-yin-Hye	O.indica	China	70.18	53.33	23.86	7.37
37	NAN29-2	O.indica	India	74.83	55.24	21.68	22.73
38	FR13-A	O.indica	India	35.16	4.11	2.74	3.65
39	Jiangxi-Si-Miao	O.indica	China	58.59	49.22	10.94	1.17
40	TKM9	O.indica	India	54.29	15	5	0.71
41	PSBRc82	O.indica	Philippines	69.02	30.98	2.35	1.96
42	NPT	O.indica	Philippines	84.59	59.25	59.59	34.93
43	Huang-Hua-Zhan (HHZ)	O.indica	China	76.63	45.36	23.02	9.28
44	Hau 565	O.indica	China	78.8	62.54	57.24	30.74
45	Bg304	O.indica	Sri Lanka	63.42	46.3	40.08	41.63
46	6527	O.indica	China	41.95	0.98	3.41	11.22
47	BR11	O.indica	Bangladesh	61.86	22.46	0	17.37
48	IR66	O.indica	Philippines	57.36	57.36	25.66	1.89
49	TDK1	O.indica	India	67.52	43.43	27.37	16.06
50	FFZ	O.indica	China	55.76	41.01	25.18	18.71
51	TME80518	O.indica	China	67.35	72.24	60	15.51
52	Zhongzu 14	O.japonica	China	83.48	68.75	45.98	14.73
53	SACG-4	O.indica	China	68.71	51.8	53.24	35.61
