# Supplementary material for: Identification of Promising Genotypes Through Systematic Evaluation for Arsenic Tolerance and Exclusion in Rice (Oryza sativa L.)
Source: Front Plant Sci. 2021 Oct 29;12:753063. doi: 10.3389/fpls.2021.753063 (PMC8589031; doi:10.3389/fpls.2021.753063)
Supplement: Supplementary Data 2 — Mean relative phenotypic values of traits measured under 15 ppm arsenic stress (n = 3). [file Table_2.XLSX]

## Sheet: 5ppmAs
Supplementary Data 2(a) : Mean relative phenotypic values of traits measured under 5ppm Arsenic stress (n=3).
S.NO	Genotype	Group	Origin	Relative Chlorophyll Content	Relative Plant Height	Relative Root Length	Relative Dry Weight Shoot	Relative Dry Weight Root	Arsenic Content Shoot	Arsenic Content Root
1	GSR 8	Indica	Philippines	99.9807	98.095	107.033	93.2243	121.828	9.41333	101.14
2	GSR IR1-12-Y4-D1-Y2	Indica	Philippines	88.491	76.2146	92.6893	58.7945	74.589	15.53	122.153
3	GSR 12	Indica	Philippines	100.991	91.2048	81	71.123	98.038	13.0533	108.19
4	GSR IR1-17-Y16-Y3-S1	Indica	Philippines	93.9173	80.1358	104.569	62.2066	114.68	14.2533	107.823
5	GSR IR1-5-Y4-S1-Y1	Indica	Philippines	90.6019	91.6616	98.75	86.9336	104.048	10.9533	110.44
6	GSR IR1-5-Y7-Y2-SU1	Indica	Philippines	81.1188	82.6865	90.0966	66.4799	78.6103	13.66	118.373
7	GSR IR1-4-S5-L1-L1	Indica	Philippines	117.598	89.0779	82.9787	66.2707	86.2185	15.83	111.957
8	OM1706	Indica	Vietnam	88.0075	97.0083	79.4393	62.9401	77.5395	16.44	122.493
9	IR64	Indica	Philippines	103.103	81.2413	78.3133	55.8182	77.4013	17.23	123.517
10	OM1723	Indica	Vietnam	89.6119	94.602	100.964	87.5586	108.345	10.4267	107.483
11	IRAT352	Indica	Philippines	107.893	86.3902	96.5432	60.1984	90.1213	16.6767	111.447
12	Phalguna	Indica	India	78.8357	79.206	82.9787	64.3189	83.1388	13.34	112
13	Zhong413	Indica	China	96.5343	90.3503	97.6744	92.3141	94.1462	12.9333	105.31
14	Teqing	Indica	China	91.4555	85.9503	105.102	66.9409	118.826	14.1733	98.67
15	BR24	Indica	Bangladesh	94.6461	50.2469	88.1579	44.6683	93.9765	17.9967	111.003
16	PSBRc66	Indica	Philippines	75.5031	87.2118	80	44.6637	86.8461	19.7633	117.247
17	CDR22	Indica	China	76.0432	89.5191	114.769	56.8878	100.936	19.8367	115.293
18	WTR 1	Indica	Philippines	82.3737	111.124	90.5405	48.7683	83.1298	11.09	101.667
19	Feng-Ai-Zhan	Indica	China	89.1236	92.4877	99.7625	64.0881	101.361	15.2233	105.867
20	Qi-Si-Ying-Zhan	Indica	China	99.4394	96.2063	106.818	77.9352	124.24	9.62667	99.3467
21	Xing-Ying-Zhan	Indica	China	102.797	91.2882	105.769	49.5209	86.023	19.5333	115.003
22	Te-Huang-Zhan	Indica	China	99.4736	90.6419	101.905	70.9255	122.568	14.8167	112.847
23	Y-134	Indica	China	82.8328	92.7934	115.616	45.0705	105.389	16.3133	123.687
24	Haoannong	Japonica	China	81.1942	77.449	104.278	60.4545	113.601	12.74	98.2467
25	Cheng-Hui 448	Indica	China	79.1977	88.1283	107.018	76.5705	71.0551	11.32	123.83
26	Bg300	Intermediate type	Sri Lanka	92.9252	101.394	66.3717	67.1894	80.2255	14.9167	117.95
27	OM997	Aus	Vietnam	108.233	91.486	115.942	64.3144	103.429	15.0433	109.597
28	Basmati	Indica	India	82.9979	94.1252	80.8791	54.3374	73.8623	19.25	119.817
29	Jhona 349	Intermediate type	India	100.473	90.4482	99.0676	73.4888	101.996	11.94	103.623
30	Binam	Japonica	Iran	73.0381	86.0661	93.4066	85.2426	94.335	9.25	104.14
31	Basmati 385	Intermediate type	Pakisthan	87.7706	81.6944	86.5979	65.894	104.285	17.1433	106.43
32	M401	Temperate japonica	United States	71.7812	86.8594	118.056	44.6407	103.136	19.71	104.507
33	X21	Indica	Vietnam	95.8176	80.2691	94.6429	67.8778	104.038	12.4267	98.4767
34	IRAT 109	Tropical japonica	Brazil	91.2138	91.8435	92.0455	66.7957	101.068	14.6267	108.403
35	Gayabyeo	Intermediate type	Korea	103.698	97.5927	96.2025	56.8077	93.247	18.1533	117.653
36	Shwe-Thwe-yin-Hye	Intermediate type	Myanmar	100.287	74.0405	90.75	47.9989	88.3629	18.94	121.387
37	NAN29-2	Intermediate type	India	88.1562	98.2836	102.632	51.7656	89.1169	19.0333	113.39
38	FR13-A	Indica	India	100.332	86.7253	83.3333	83.3611	92.8594	19.3067	109.803
39	Jiangxi-Si-Miao	Indica	China	96.6557	103.169	108.75	81.1688	113.169	11.6333	103.14
40	TKM9	Indica	India	75.2054	99.8634	87.2146	59.4904	81.9628	17.58	115.857
41	PSBRc82	Indica	Philippines	109.124	70.167	91.3349	88.2419	78.5788	11.8033	113.873
42	NPT	Indica	Philippines	78.8943	88.0297	79.566	71.2727	93.2173	18.4567	121.61
43	Huang-Hua-Zhan (HHZ)	Indica	China	114.056	94.574	72.7273	52.5222	64.3435	10.8333	102.76
44	Hau 565	Indica	China	104.088	102.228	90.2913	95.5289	105.988	10.1967	101.967
45	Bg304	Indica	Sri Lanka	95.7623	113.412	85.8824	84.0901	73.2812	11.4433	120.143
46	Kalimekri 77/5 (6527)	Indica	China	114.964	79.7095	73.6264	84.0901	76.8289	10.5933	123.377
47	BR11	Indica	Bangladesh	86.9767	86.5534	106.849	56.9253	104.454	18.2833	114.65
48	IR66	Indica	Philippines	102.331	68.2068	95.1157	52.1426	83.4702	17.7367	119.197
49	Thadokkham 1 (TDK1)	Indica	India	93.1947	106.41	75.7576	65.5098	63.3168	18.78	118.6
50	Feng Fu Zhan (FFZ)	Indica	China	94.2525	81.9483	87.963	73.6697	101.415	11.58	101.347
51	TME80518	Indica	China	99.9071	90.9624	104.027	83.3076	112.304	9.80333	102.3
52	Zhongzu 14 (ZZ14)	Japonica	China	92.0686	97.3667	107.656	70.7314	105.058	13.8633	102.46
53	SACG-4	Indica	China	99.8246	89.2938	94.697	83.7835	98.5635	19.37	122.713

## Sheet: 10ppmAs
Supplementary Data 2(b) : Mean relative phenotypic values of traits measured under 10 ppm Arsenic stress (n=3).
Hydroponic Screening				10 ppm As treatment
S.NO	Genotype	Group	Origin	Relative Chlorophyll Content	Relative Plant Height	Relative Root Length	Relative Dry Weight Shoot	Relative Dry Weight Root	Arsenic Content Shoot	Arsenic Content Root
1	GSR 8	Indica	Philippines	99.7679	98.0578	100	79.774	47.4312	15.33	117.687
2	GSR IR1-12-Y4-D1-Y2	Indica	Philippines	97.6279	72.8221	101.828	42.0385	40.2266	19.9033	127.113
3	GSR 12	Indica	Philippines	95.1942	93.1222	78	57.7772	39.5678	16.6233	127.553
4	GSR IR1-17-Y16-Y3-S1	Indica	Philippines	103.762	107.402	98.4772	66.531	44.529	12.5067	129.273
5	GSR IR1-5-Y4-S1-Y1	Indica	Philippines	83.4937	82.3749	85	73.688	39.3669	12.3667	135.637
6	GSR IR1-5-Y7-Y2-SU1	Indica	Philippines	78.6387	91.7892	101.449	57.1963	41.1762	16.12	122.64
7	GSR IR1-4-S5-L1-L1	Indica	Philippines	113.557	76.7205	68.0851	33.1208	31.6931	22.86	137.567
8	OM1706	Indica	Vietnam	86.5823	68.0331	99.2991	31.685	44.7358	22.95	120.54
9	IR64	Indica	Philippines	109.268	90.0867	97.5904	46.3975	44.4077	19.87	125.02
10	OM1723	Indica	Vietnam	101.37	99.0356	86.2651	60.7933	39.264	15.0833	133.8
11	IRAT352	Indica	Philippines	76.6468	95.2449	95.0617	47.3639	37.2213	19.82	129.727
12	Phalguna	Indica	India	71.6221	69.2575	70.2128	41.5353	31.6403	19.5167	136.763
13	Zhong413	Indica	China	102.494	91.293	98.8372	74.436	38.6436	16.5333	121.36
14	Teqing	Indica	China	83.4582	96.6502	95.9184	58.6496	46.0285	16.33	117.07
15	BR24	Indica	Bangladesh	66.3809	86.5528	79.7368	59.6773	40.1128	13.1967	127.923
16	PSBRc66	Indica	Philippines	94.8092	87.0447	100	47.865	48.3433	20.2467	116.307
17	CDR22	Indica	China	76.1355	59.2108	103.077	48.8663	44.5325	21.3533	136.58
18	WTR 1	Indica	Philippines	98.49	93.5174	107.568	39.7566	45.8946	13.7433	126.113
19	Feng-Ai-Zhan	Indica	China	117.947	84.1083	87.886	42.2017	36.7889	20.4967	132.427
20	Qi-Si-Ying-Zhan	Indica	China	94.7875	99.3027	99.5455	60.8238	46.7511	21.9467	119.957
21	Xing-Ying-Zhan	Indica	China	75.315	77.0765	125	37.2177	45.7096	22.78	118.18
22	Te-Huang-Zhan	Indica	China	93.5745	97.7054	79.0476	59.4404	42.071	22.37	124.367
23	Y-134	Indica	China	106.078	84.9843	100.601	43.4953	43.5771	20.5867	123.707
24	Haoannong	Japonica	China	80.0967	76.5546	104.278	47.0768	50.0521	18.6267	128.237
25	Cheng-Hui 448	Indica	China	60.5196	75.8783	130.877	50.634	37.617	17.3067	131.637
26	Bg300	Intermediate type	Sri Lanka	87.7863	78.5029	69.0265	35.7076	38.6244	21.8933	128.46
27	OM997	Aus	Vietnam	104.246	76.6109	130.435	39.1733	48.0941	21.22	118.43
28	Basmati	Indica	India	113.242	87.4376	78.022	37.8856	34.3053	22.4067	133.913
29	Jhona 349	Intermediate type	India	81.0077	99.106	90.9091	61.9273	37.0159	13.6	129.133
30	Binam	Japonica	Iran	88.76	84.7127	98.9011	61.3975	39.6771	12.5567	118.747
31	Basmati 385	Intermediate type	Pakisthan	99.5165	71.2219	90.7216	64.0767	44.7932	17.44	119.827
32	M401	Temperate japonica	United States	69.0382	95.9702	89.1667	34.6896	33.4784	22.6333	137.427
33	X21	Indica	Vietnam	71.4022	75.2466	90.1786	51.7065	40.5182	16.82	115.77
34	IRAT 109	Tropical japonica	Brazil	66.7845	90.4817	77.7273	51.607	36.8951	18.4433	134.51
35	Gayabyeo	Intermediate type	Korea	100.028	98.2318	94.9367	55.8594	42.7287	19.0733	131.02
36	Shwe-Thwe-yin-Hye	Intermediate type	Myanmar	116.718	81.9239	100	37.9099	47.4547	21.51	125.51
37	NAN29-2	Intermediate type	India	89.3534	77.7765	91.3158	43.8286	36.2316	21.2633	134.09
38	FR13-A	Indica	India	78.1259	85.9351	82.5	60.7198	39.528	12.9	126.883
39	Jiangxi-Si-Miao	Indica	China	98.9311	95.7562	92	61.5163	37.9073	15.69	132.603
40	TKM9	Indica	India	80.1507	91.0129	95.8904	36.6415	40.9744	22.17	123.267
41	PSBRc82	Indica	Philippines	94.9405	64.2602	99.5316	68.8123	38.6704	14.9633	122.063
42	NPT	Indica	Philippines	96.1395	63.4432	85.8951	76.8395	38.4892	15.86	137.157
43	Huang-Hua-Zhan (HHZ)	Indica	China	112.816	95.3069	65.8586	69.3678	29.0558	14.5	116.677
44	Hau 565	Indica	China	65.9073	91.334	82.7184	49.9592	40.2151	19.2	120.347
45	Bg304	Indica	Sri Lanka	82.9888	90.7874	84.7059	52.182	34.9211	17.7467	133.433
46	Kalimekri 77/5 (6527)	Indica	China	83.2238	60.6974	80.6593	68.0993	38.5106	17.6633	132.98
47	BR11	Indica	Bangladesh	78.0692	78.5588	80.8219	62.7749	40.7008	18.25	137.65
48	IR66	Indica	Philippines	107.066	94.5329	102.314	56.5804	43.3393	17.0433	126.353
49	Thadokkham 1 (TDK1)	Indica	India	79.2164	101.376	97.9021	43.8475	36.9102	20.8633	136.087
50	Feng Fu Zhan (FFZ)	Indica	China	87.4795	83.6041	78.7037	56.8911	36.9865	14.77	122.483
51	TME80518	Indica	China	95.0435	87.4888	105.145	58.9821	45.1226	14.2467	117.423
52	Zhongzu 14 (ZZ14)	Japonica	China	87.1643	87.9641	106.459	47.6557	41.4683	19.29	119.25
53	SACG-4	Indica	China	93.6691	86.2732	95.6439	59.1737	39.1251	13.9767	116.07

## Sheet: 15ppmAs
Supplementary Data 2©. Mean relative phenotypic values of traits measured under 15 ppm arsenic stress (n = 3).
S. no.	Genotype	Group	Origin	Relative chlorophyll content	Relative plant height	Relative root length	Relative dry weight shoot	Relative dry weight root	Arsenic content shoot	Arsenic content root
1	GSR 8	Indica	Philippines	51.8762	92.6029	60.4396	42.3524	33.5034	17.19	120.117
2	GSR IR1-12-Y4-D1-Y2	Indica	Philippines	51.159	41.7333	71.8016	30.4808	31.5354	25.02	144.223
3	GSR 12	Indica	Philippines	54.8536	62.1033	82.6	33.4871	41.3169	21.55	122.143
4	GSR IR1-17-Y16-Y3-S1	Indica	Philippines	29.9003	58.9808	81.2183	31.6004	40.8747	21.34	136.463
5	GSR IR1-5-Y4-S1-Y1	Indica	Philippines	77.0495	63.8072	61.25	37.4831	33.9304	17.69	145.62
6	GSR IR1-5-Y7-Y2-SU1	Indica	Philippines	27.6159	66.0619	82.1256	33.9014	36.6277	19.0067	130.287
7	GSR IR1-4-S5-L1-L1	Indica	Philippines	66.9175	41.6825	58.2979	30.7575	27.523	27.54	146.28
8	OM1706	Indica	Vietnam	81.2471	59.0667	67.757	33.969	34.7854	24.9133	141.423
9	IR64	Indica	Philippines	70.8404	64.8429	89.1566	34.3997	42.435	22.94	125.877
10	OM1723	Indica	Vietnam	70.0701	76.9428	91.5663	37.3494	43.3608	16.3633	124.773
11	IRAT352	Indica	Philippines	38.3138	48.8292	70.3704	31.3315	32.3623	25.9867	141.563
12	Phalguna	Indica	India	54.0366	64.3151	75.1064	32.785	34.6978	18.4667	128.12
13	Zhong413	Indica	China	59.7873	59.6879	93.0233	42.3849	37.4966	21.8133	122.75
14	Teqing	Indica	China	46.8305	68.4207	74.4898	35.0462	38.7932	19.1267	126.423
15	BR24	Indica	Bangladesh	29.5687	59.0034	68.6842	33.2749	39.0627	20.67	127.25
16	PSBRc66	Indica	Philippines	73.4633	51.7879	82.1053	32.2726	42.809	27.22	123.737
17	CDR22	Indica	China	30.336	59.7246	86.1538	38.1391	41.2516	27.7833	145.947
18	WTR 1	Indica	Philippines	77.6324	90.2228	91.8919	35.3583	41.7287	16.1833	123.297
19	Feng-Ai-Zhan	Indica	China	67.4836	36.9322	76.0095	29.4357	34.6316	27.0333	136.607
20	Qi-Si-Ying-Zhan	Indica	China	34.1198	37.3752	71.5909	27.9333	37.2228	25.5833	138.15
21	Xing-Ying-Zhan	Indica	China	30.6107	46.7711	71.4286	33.5	31.198	27.85	145.373
22	Te-Huang-Zhan	Indica	China	63.9622	43.3054	84.7619	30.1332	43.4466	24.7833	143.347
23	Y-134	Indica	China	54.0945	50.6628	73.5736	32.0393	37.8074	23.7533	134.643
24	Haoannong	Japonica	China	33.7426	44.0115	72.1925	29.8127	39.4392	24.3567	144.807
25	Cheng-Hui 448	Indica	China	41.0206	53.4722	85.9649	30.8885	29.8974	20.8133	146.05
26	Bg300	Intermediate type	Sri Lanka	87.5633	92.8589	59.292	38.853	36.327	18.0233	133.133
27	OM997	Aus	Vietnam	68.8227	61.5264	97.1014	33.7141	39.0639	23.1767	133.477
28	Basmati	Indica	India	80.188	85.5697	65.9341	36.7801	31.8756	26.1667	140.727
29	Jhona 349	Intermediate type	India	52.8759	67.1087	76.9231	33.5316	34.1578	18.3133	135.24
30	Binam	Japonica	Iran	86.4224	62.2826	86.8132	34.2255	36.5038	16.0833	123.493
31	Basmati 385	Intermediate type	Pakistan	42.4788	62.4589	82.4742	45.4961	42.4008	26.46	131.68
32	M401	Temperate japonica	United States	62.0435	46.6929	66.6667	31.1473	28.5663	27.7067	146.3
33	X21	Indica	Vietnam	71.4441	40.7644	68.75	28.9228	35.0667	24.1067	124
34	IRAT 109	Tropical japonica	Brazil	43.3292	40.8329	84.3182	29.8774	40.9765	26.56	124.87
35	Gayabyeo	Intermediate type	Korea	82.107	93.0124	93.6709	40.97	44.2355	18.68	126.403
36	Shwe-Thwe-yin-Hye	Intermediate type	Myanmar	54.9548	37.2986	83.75	29.6655	42.101	27.31	133.843
37	NAN29-2	Intermediate type	India	89.4515	61.51	73.6842	33.6506	32.7055	26.74	142.21
38	FR13-A	Indica	India	28.272	32.0461	66.6667	26.9162	33.942	25.2733	137.88
39	Jiangxi-Si-Miao	Indica	China	79.6698	57.212	77.5	32.9386	35.0321	22.7967	139.687
40	TKM9	Indica	India	61.5124	46.0187	63.9269	31.5902	31.6348	27.1067	142.717
41	PSBRc82	Indica	Philippines	100.595	55.3902	90.1639	41.0367	36.5117	17.4467	124.52
42	NPT	Indica	Philippines	82.4754	62.4472	84.991	41.3537	36.1246	22.72	135.703
43	Huang-Hua-Zhan (HHZ)	Indica	China	94.7327	88.7407	66.6667	37.5847	30.4447	19.54	119.863
44	Hau 565	Indica	China	37.5629	67.497	65.2427	34.4669	34.1398	22.5367	132.557
45	Bg304	Indica	Sri Lanka	81.1468	84.032	85.6471	38.6482	36.4563	17.0167	127.717
46	Kalimekri 77/5 (6527)	Indica	China	36.6561	34.2435	68.1319	43.9282	35.7461	20.15	140.083
47	BR11	Indica	Bangladesh	27.7716	64.7043	65.7534	35.2603	35.0058	26.9633	146.537
48	IR66	Indica	Philippines	71.1811	54.312	89.9743	32.8504	40.0584	23.6133	128.633
49	Thadokkham 1 (TDK1)	Indica	India	79.8171	73.8911	78.0886	36.2194	32.0805	25.74	141.86
50	Feng Fu Zhan (FFZ)	Indica	China	81.6545	62.737	78.7037	34.2891	36.8082	16.8733	121.957
51	TME80518	Indica	China	82.5298	53.5607	70.4698	31.166	34.1733	19.9933	139.217
52	Zhongzu 14 (ZZ14)	Japonica	China	75.5053	67.4885	82.5359	33.9563	35.1385	22.2033	128.917
53	SACG-4	Indica	China	78.7021	64.134	81.4394	34.6565	35.4312	16.2333	121.09
