# Supplementary material for: Identification of Promising Genotypes Through Systematic Evaluation for Arsenic Tolerance and Exclusion in Rice (Oryza sativa L.)
Source: Front Plant Sci. 2021 Oct 29;12:753063. doi: 10.3389/fpls.2021.753063 (PMC8589031; doi:10.3389/fpls.2021.753063)
Supplement: Supplementary Data 3 — Mean arsenic content in brown rice harvested from field experiment (n = 3). [file Table_3.XLSX]

## Sheet: Sheet1
Supplementary Data 3: Mean arsenic content in brown rice harvested from field experiment (n = 3).
S. no.	Genotype	Group	Origin	Grain arsenic content
1	GSR 8	GSR Inbred	Philippines	0.257863
2	GSR IR1-12-Y4-D1-Y2	GSR Inbred	Philippines	0.204733
3	GSR 12	GSR Inbred	Philippines	0.19919
4	GSR IR1-17-Y16-Y3-S1	GSR Inbred	Philippines	0.22816
5	GSR IR1-5-Y4-S1-Y1	GSR Inbred	Philippines	0.2953
6	GSR IR1-5-Y7-Y2-SU1	GSR Inbred	Philippines	0.40181
7	GSR IR1-4-S5-L1-L1	GSR Inbred	Philippines	0.194253
8	OM1706	O.indica	Vietnam	0.36184
9	IR64	O.indica	Philippines	0.202703
10	OM1723	O.indica	Vietnam	0.335073
11	IRAT352	O.indica	Philippines	0.429067
12	Phalguna	O.japonica	Philippines	0.442877
13	Zhong413	O.indica	China	0.182993
14	Teqing	O.indica	China	0.28633
15	BR24	O.indica	Bangladesh	0.45072
16	PSBRc66	O.indica	Philippines	0.243093
17	CDR22	O.indica	China	0.418013
18	WTR 1	O.indica	Philippines	0.309653
19	Feng-Ai-Zhan	O.indica	China	0.24128
20	Qi-Si-Ying-Zhan	O.japonica	China	0.15315
21	Xing-Ying-Zhan	O.japonica	China	0.470517
22	Te-Huang-Zhan	O.japonica	China	0.17862
23	Y-134	O.indica	China	0.250343
24	Haoannong	O.japonica	China	0.41228
25	Cheng-Hui 448	O.indica	China	0.466167
26	Bg300	O.indica	Sri Lanka	0.40608
27	OM997	O.indica	Vietnam	0.283113
28	Basmati	O.indica	India	0.18741
29	Jhona 349	O.japonica	India	0.350127
30	Binam	O.japonica	Iran	0.269873
31	Basmati 385	O.japonica	Pakistan	0.386063
32	M401	O.japonica	United States	0.42132
33	X21	O.indica	Vietnam	0.415637
34	IRAT 109	O.japonica	Brazil	0.475947
35	Gayabyeo	O.indica	China	0.213333
36	Shwe-Thwe-yin-Hye	O.indica	China	0.223987
37	NAN29-2	O.indica	India	0.3803
38	FR13-A	O.indica	India	0.432303
39	Jiangxi-Si-Miao	O.indica	China	0.357573
40	TKM9	O.indica	India	0.340097
41	PSBRc82	O.indica	Philippines	0.393293
42	NPT	O.indica	Philippines	0.14015
43	Huang-Hua-Zhan (HHZ)	O.indica	China	0.124263
44	Hau 565	O.indica	China	0.46058
45	Bg304	O.indica	Sri Lanka	0.33672
46	6527	O.indica	China	0.46239
47	BR11	O.indica	Bangladesh	0.435767
48	IR66	O.indica	Philippines	0.261363
49	TDK1	O.indica	India	0.39009
50	FFZ	O.indica	China	0.266747
51	TME80518	O.indica	China	0.159617
52	Zhongzu 14	O.japonica	China	0.325707
53	SACG-4	O.indica	China	0.170647
